# Supplementary material for: Discovery and Development Strategies for SARS-CoV-2 NSP3 Macrodomain Inhibitors
Source: Pathogens. 2023 Feb 15;12(2):324. doi: 10.3390/pathogens12020324 (PMC9965906; doi:10.3390/pathogens12020324)
Supplement: Supplementary file 1 [file pathogens-12-00324-s001.zip]

Archive with 2 entries (2 files):
- SupplementaryInformation_Schuller et al_revised.pdf
- SupplementaryTables S2-4 with molecular structures.xlsx
