# Supplementary material for: Discovery and Development Strategies for SARS-CoV-2 NSP3 Macrodomain Inhibitors
Source: Pathogens. 2023 Feb 15;12(2):324. doi: 10.3390/pathogens12020324 (PMC9965906; doi:10.3390/pathogens12020324)
Supplement: Supplementary file 1 [file pathogens-12-00324-s001.zip › SupplementaryTables S2-4 with molecular structures.xlsx]

## Sheet: SupplementaryTableS2
Compound library ID	Compound internal ID	Nsp3 Mac1 inhibition at 25 µM (%)	Error (%)	IC50 in µM (Inhibition at top screening concentration of 187 µM)	SMILES and molecular structure
BCC0086077	---	67.8	0.7	---	Cc1cc2nn(-c3ccccc3)nc2cc1N
BCC0122573	IAL-MD0306	63.7	0.1	18.0 (81.3%)	COc1cc2c(cc1/C=C/C(=O)O)OC(C)C2
BCC0111915	---	62.9	10.9	---	O=c1c(O)c(-c2cccs2)oc2ccccc12
BCC0119417	---	59.3	1.3	---	CC(=O)c1ccc(-c2ccc(N)cc2)o1
BCC0125028	---	57.5	0.9	---	O=c1ccsn1-c1ccc(F)c(Cl)c1
BCC0121661	---	56.9	0.1	---	Nc1ccc2c(c1)C/C(=C/c1ccco1)C2=O
BCC0091906	---	56.2	0.2	---	Nc1ccc2nc3c(=O)[nH]c(=O)[nH]c3nc2c1
BCC0115778	IAL-MD0305	56.2	3.5	28.0 (63.1%)	CC(=O)c1ccc(-c2ccc(N)cc2)s1
BCC0002149	---	47.2	0.4	---	COc1cc(/C=C2\Oc3cc(O)ccc3C2=O)ccc1O
BCC0083752	---	46.8	2.9	---	CN(C)c1ccc(-c2ccc3ccccc3n2)cc1
BCC0117785	---	39.3	0.4	---	COc1cc(/C=C/C(=O)c2cc3ccccc3o2)cc(Br)c1O
BCC0093974	---	38.6	1.3	---	Oc1cc2ccccc2nc1-c1ccccc1
BCC0032304	---	36.4	1.6	---	CCN1C(=O)c2cccc3c(S(=O)(=O)O)ccc1c23
BCC0071692	---	35	2	---	Oc1nc2ccccc2nc1-c1c[nH]c2ccccc12
BCC0019152	---	32.7	0.6	---	CN(C)S(=O)(=O)c1ccc2nc(C(=O)O)n(O)c2c1
BCC0030992	---	31.6	0.8	---	O=c1cc(-c2ccc(Cl)cc2)oc2cc(OCC(O)CS(=O)(=O)c3ccc(Cl)cc3)ccc12
BCC0049478	---	30.6	0.6	---	Cc1cccn2c(=O)c3cc(C(=O)O)n(C)c3nc12
BCC0067629	---	30.5	0.3	---	CN1C(=O)c2ccc(N3CCCC3)cc2C1=O
BCC0105824	---	30.1	1.4	---	Nc1ccc2oc(-c3cccnc3)nc2c1

## Sheet: SupplementaryTableS3
Compound library ID	Compound internal ID	NSP3 Mac1 inhibition at 25 µM (%)	Error (%)	SMILES and molecular structure	Scaffold type
ARUK4000671-001-001	---	106.5	0.18	O=C(Nc1ccc2cc[nH]c2c1)c1csc(n1)NCC1CCCO1	Excluded based on assay interference potential
ARUK4007189-001-001	---	73.1	0.33	COCCNC(=O)c1ccc(o1)-c1ccnc2n(ccc12)C	I
ARUK4004310-001-001	---	61	7.02	CC(=O)N1CCc2nc(c(c(c2C1)-c1cccc(c1)-c1ccco1)C#N)N	Excluded based on assay interference potential
ARUK4010026-001-001	IAL-MD0017	58.7	0.34	Nc1c(sc2nc(ccc12)-c1ccccn1)C(=O)NC1CC1	Other
ARUK4007069-001-001	IAL-MD0128	58	0.82	Cn1ccc2c(ccnc12)-c1ccc(cn1)C(=O)N1CCCCC1	II
ARUK4001517-001-001	IAL-MD0129	55	0.53	CN1CCC(C1)Cn1ccnc1-c1ccc(o1)-c1ccccc1C#N	Other
ARUK4002661-001-001	IAL-MD0040	51	0.71	CCn1ncc2c(cc(nc12)-c1cccs1)C(=O)N1CCNC(=O)C1	III
ARUK4002695-001-001	IAL-MD0031	48	0.53	COc1ccc(cc1)-c1cc(c2cc(ccc2n1)NC(=O)C)C(=O)O	IV
ARUK4000702-001-001	---	45.8	0.92	NC(=O)[C@@H]1CCCN1C(=O)c1cc(ccc1Cl)-n1cccc1	Excluded based on assay interference potential
ARUK4007403-001-001	IAL-MD0127	40	2.15	CCOc1ccc2c(c(oc2c1OCC)C(=O)N[C@@H]1CCNC[C@H]1O)C	Other

## Sheet: SupplementaryTableS4
Internal compound ID	IC50 in µM	Inhibition at top concentration of 125 µM (%)	SMILES and molecular structure
Scaffold type I
IAL-MD0131	4.9	Not measurable due to compound precipitation	O=C(C1=CC=C(C2=C3C(N(C)C=C3)=NC=C2)O1)N4CCOCC4
IAL-MD0147	6.8	Not measurable due to compound precipitation	O=C(NCC)C1=CC=C(C2=C3C(N(C)C=C3)=NC=C2)O1
IAL-MD0132	7.2	Not measurable due to compound precipitation	O=C(NC1CC1)C2=CC=C(C3=C4C(N(C)C=C4)=NC=C3)O2
IAL-MD0130	7.6	Not measurable due to compound precipitation	O=C(NC(C)C)C1=CC=C(C2=C3C(N(C)C=C3)=NC=C2)O1
IAL-MD0148	7.7	Not measurable due to compound precipitation	O=C(NCCC)C1=CC=C(C2=C3C(N(C)C=C3)=NC=C2)O1
IAL-MD0133	8.5	Not measurable due to compound precipitation	O=C(N(C)C)C1=CC=C(C2=C3C(N(C)C=C3)=NC=C2)O1
IAL-MD0134	25.3	77.8	O=C(NCCCC)C1=CC=C(C2=C3C(NC=C3)=NC(N)=C2)O1
Scaffold type II		Not measurable due to compound precipitation
IAL-MD0128	3.1	Not measurable due to compound precipitation	O=C(C1=CN=C(C2=C3C(N(C)C=C3)=NC=C2)C=C1)N4CCCCC4
IAL-MD0140	6.9	Not measurable due to compound precipitation	O=C(N(C)C)C1=CN=C(C2=C3C(N(C)C=C3)=NC=C2)C=C1
IAL-MD0145	14	81.1	CN1C=CC2=C(C3=NC=C(CN4C=CN=C4)C=C3)C=CN=C21
IAL-MD0141	25.2	81.3	O=C(N1CC(N(C)C)CC1)C2=CC=C(C3=C4C(NC=C4)=NC=N3)C=C2.O=CO
IAL-MD0138	36	79.4	O=C(C1=CC=CN=C1C2=C3C(N(C)C=C3)=NC=C2)N4CCCCC4
IAL-MD0143	45	71.9	O=C(C1=CC=C(C2=C3C(NC=C3)=NC=N2)C=C1)N4CCN(C(C)=O)CC4
IAL-MD0136	Not measurable	49.7	O=C(N)C1=C(C2=C3C(N(C)C=C3)=NC=C2)N=CC=C1
IAL-MD0142	Not measurable	37.9	O=C(C1=CN=C(C2=C3C(N(C)C=C3)=NC=C2)C=C1)N4CCCC4
IAL-MD0137	Not measurable	25.8	O=C(C1=CN=CC(C2=C3C(N(C)C=C3)=NC=C2)=N1)N4CCCCC4
IAL-MD0144	Not measurable	23.8	O=C(N(CC)C)C1=CN=C(C2=C3C(N(C)C=C3)=NC=C2)C=C1
IAL-MD0139	Not measurable	21.7	O=C(C1=CC(C2=C3C(N(C)C=C3)=NC=C2)=NC=C1)N4CCCC4
IAL-MD0135	Not measurable	18.3	O=C(C1=NC(C2=C3C(N(C)C=C3)=NC=C2)=CN=C1)N(C)C
IAL-MD0114	Not measurable	13.4	CC1(CCC(=O)NC1)C(=O)N2CCCC(C2)C3=CNC=4N=CC=CC34
IAL-MD0084	Not measurable	13.2	COC=1N=CC=CC1C(=O)N2CCC(CC2)C3=CNC=4N=CC=CC34
IAL-MD0078	Not measurable	10.5	CC(=O)NC=1C=CC=C(C1)C(=O)N2CCC(CC2)C3=CNC=4N=CC=CC34
IAL-MD0115	Not measurable	9.3	CNC(=O)C=1C=CC(=CN1)C(=O)N2CCC(CC2)C3=CNC=4N=CC=CC34
IAL-MD0110	Not measurable	7.8	O=C(N1CCC(CC1)C2=CNC=3N=CC=CC23)C=4C=CC(NCC5CC5)=NC4
IAL-MD0146	Not measurable	3.7	O=C(C1=CN=CC(C2=C3C(N(C)C=C3)=NC=C2)=N1)N4CCN(C)CC4
Scaffold type III
IAL-MD0051	12.6	59.8	CC(C)N1N=CC=2C(=CC(=NC12)C3=CC=C(C)S3)C(=O)N4CCOCC4
IAL-MD0070	16.3	83.2	CC(C)N1N=CC=2C(=CC(=NC12)C3=CC=CO3)C(=O)N4CCNC(=O)C4
IAL-MD0040	20.6	81	CCN1N=CC=2C(=CC(=NC12)C3=CC=CS3)C(=O)N4CCNC(=O)C4
IAL-MD0064	25.2	78.7	CC(C)N1N=CC=2C(=CC(=NC12)C3=CC=CS3)C(=O)N4CCNC(=O)C4
IAL-MD0074	25.3	77.7	CCN1N=CC=2C(=CC(=NC12)C3=CC=CS3)C(=O)NCC(=O)N(C)C
IAL-MD0108	67.8	60.5	CC(C)N1N=CC=2C(=CC(=NC12)C3=CC=CS3)C(=O)NCC(C)N4CCCCC4
IAL-MD0116	Not measurable	55.8	COCCN(CC(=O)N)C(=O)C=1C=C(N=C2N(C)N=C(C)C12)C3=CC=CS3
IAL-MD0081	Not measurable	53	CNC(=O)CN(C)C(=O)C=1C=C(N=C2N(C)N=C(C)C12)C3=CC=CS3
IAL-MD0038	Not measurable	50.5	CCN1N=CC=2C(=CC(=NC12)C3=CC=CS3)C(=O)NC=4C=C(Cl)C=CC4OC
IAL-MD0086	Not measurable	47.7	CC(C)N1N=CC=2C(=CC(=NC12)C3=CC=CS3)C(=O)N4CCCC(C)(O)C4
IAL-MD0045	Not measurable	47.5	CC1=NN(C)C=2N=C(C=C(C(=O)N3CCN(CC3)C(=O)C4CC4)C12)C=5C=CC=CC5
IAL-MD0083	Not measurable	47.4	CC(C)N1N=CC=2C(=CC(=NC12)C3=CC=CS3)C(=O)N4CCCC4
IAL-MD0073	Not measurable	47	CC(C)N1N=CC=2C(=CC(=NC12)C3=CC=CS3)C(=O)N(C)CC=4C=C(C)ON4
IAL-MD0080	Not measurable	45.9	CC(C)N1N=CC=2C(=CC(=NC12)C3=CC=CS3)C(=O)N4CCCCC4C(=O)N5CCCC5
IAL-MD0062	Not measurable	42.2	CCN1N=CC=2C(=CC(=NC12)C3=CC=CS3)C(=O)N(C)CC(=O)NCC4=CC=CO4
IAL-MD0054	Not measurable	41.5	CC(=O)N1CCN(CC1)C(=O)C=2C=C(N=C3N(C)N=C(C)C23)C4=CC=CS4
IAL-MD0107	Not measurable	40.5	CC(C)N1N=CC=2C(=CC(=NC12)C3=CC=CS3)C(=O)N4CCC(C)(O)CC4
IAL-MD0071	Not measurable	36.8	CCN1N=CC=2C(=CC(=NC12)C3=CC=CS3)C(=O)N(CC=4C=CC=CN4)C(C)C
IAL-MD0106	Not measurable	32.1	CC(C)N1N=CC=2C(=CC(=NC12)C3=CC=CS3)C(=O)N4CCC(C)(CO)CC4
IAL-MD0075	Not measurable	30.9	CC(C)N1N=CC=2C(=CC(=NC12)C3=CC=CS3)C(=O)N4CCNC(=O)C4(C)C
IAL-MD0044	Not measurable	30.2	CC(C)N1N=CC=2C(=CC(=NC12)C=3C=CC=4OCCOC4C3)C(=O)N5CCNC(=O)C5
IAL-MD0087	Not measurable	22.3	CC(C)N1N=CC=2C(=CC(=NC12)C3=CC=CS3)C(=O)N4CC(C)OCC4(C)C
IAL-MD0042	Not measurable	20.9	CCN1N=CC=2C(=CC(=NC12)C3=CC=CS3)C(=O)N(C)CC=4C=CC=CC4C
IAL-MD0032	Not measurable	20.3	CC(C)N1N=CC=2C(=CC(=NC12)C3=CC=CS3)C(=O)NC=4C=CC=C(NC(=O)C)C4
IAL-MD0095	Not measurable	19.8	CC(C)N1N=CC=2C(=CC(=NC12)C3=CC=CS3)C(=O)NC(C)C#N
IAL-MD0055	Not measurable	19.4	CC(C)N1N=CC=2C(=CC(=NC12)C3=CC=CS3)C(=O)NC=4C=CN=CC4
IAL-MD0104	Not measurable	18.4	CC(C)N1N=CC=2C(=CC(=NC12)C3=CC=CS3)C(=O)N(C)CC=4C=CC=C(O)C4
IAL-MD0121	Not measurable	17.8	CC1=NN(C)C=2N=C(C=C(C(=O)NC3CCOCC3)C12)C4=CC=CS4
IAL-MD0092	Not measurable	17.1	CCN1N=CC=2C(=CC(=NC12)C3=CC=CS3)C(=O)NCCNC(=O)C
IAL-MD0048	Not measurable	15.8	CC1=NN(C)C=2N=C(C=C(C(=O)NCC=3C=CC=CN3)C12)C4=CC=CS4
IAL-MD0049	Not measurable	14.3	CC(C)N1N=CC=2C(=CC(=NC12)C3=CC=CS3)C(=O)N4CC(=O)NC=5C=CC=CC45
IAL-MD0066	Not measurable	13.5	CCN1N=CC=2C(=CC(=NC12)C3=CC=CS3)C(=O)N4CCCC4C=5C=CC(OC)=CC5
IAL-MD0033	Not measurable	12.1	COC=1C=CC=C(NC(=O)C=2C=C(N=C3N(N=CC23)C(C)C)C4=CC=CS4)C1
IAL-MD0026	Not measurable	11.1	CCN1N=CC=2C(=CC(=NC12)C3=CC=CS3)C(=O)NC4=NC=C(C)S4
IAL-MD0090	Not measurable	11	CC(C)N1N=CC=2C(=CC(=NC12)C3=CC=CS3)C(=O)NC=4C=CN(C)N4
IAL-MD0072	Not measurable	9.8	CC(C)N1N=CC=2C(=CC(=NC12)C3=CC=CS3)C(=O)N4CCN5C=CC=C5C4C
IAL-MD0117	Not measurable	9.7	CCN1N=CC=2C(=CC(=NC12)C3=CC=CS3)C(=O)NCC=4C=CC(OC)=NC4
IAL-MD0065	Not measurable	9.5	CC(C)N1N=CC=2C(=CC(=NC12)C3=CC=CS3)C(=O)N(C)CC=4C=CC=5OCOC5C4
IAL-MD0037	Not measurable	9.3	COC=1C=CC(NC(=O)C=2C=C(N=C3ON=C(C)C23)C=4C=CC(C)=CC4)=CC1
IAL-MD0120	Not measurable	8.9	CCN1N=CC=2C(=CC(=NC12)C3=CC=CS3)C(=O)NC(C)C=4C=CN=CC4
IAL-MD0093	Not measurable	7.7	CCCN(CC(=O)NC=1C=CC=CC1C)C(=O)C=2C=C(N=C3N(CC)N=CC23)C4=CC=CS4
IAL-MD0097	Not measurable	7.7	CCN1N=CC=2C(=CC(=NC12)C3=CC=CS3)C(=O)NC=4C=CC(=CC4)C(=O)N
IAL-MD0056	Not measurable	7	CCN1N=CC=2C(=CC(=NC12)C3=CC=CS3)C(=O)N4CCC(CC4)C(O)C=5C=CC=CC5
IAL-MD0061	Not measurable	7	CCN1N=CC=2C(=CC(=NC12)C3=CC=CS3)C(=O)NC=4C=CC=C(C4)C5=NN=CO5
IAL-MD0119	Not measurable	6.3	CCN1N=CC=2C(=CC(=NC12)C3=CC=CS3)C(=O)NC(C)C=4C=CC=CN4
IAL-MD0096	Not measurable	3.9	CCN1N=CC=2C(=CC(=NC12)C=3C=CC=CC3)C(=O)N4CCCC(C)C4
IAL-MD0060	Not measurable	1.9	CC(C)N1N=CC=2C(=CC(=NC12)C3=CC=CS3)C(=O)N4CCC=5C=CC=CC5C4
IAL-MD0123	Not measurable	1.8	CC(C)N1N=CC=2C(=CC(=NC12)C=3C=CC=CC3)C(=O)N4CCNC(=O)C4
IAL-MD0018	Not measurable	Not measurable	CC(C)N1N=CC=2C(=CC(=NC12)C=3C=CC=CC3)C(=O)NCC4=CC=CS4
IAL-MD0025	Not measurable	Not measurable	CCN1N=CC=2C(=CC(=NC12)C=3C=CC=CC3)C(=O)NC=4C=CC=C(NC(=O)C)C4
IAL-MD0050	Not measurable	Not measurable	CCN1N=CC=2C(=CC(=NC12)C=3C=CC=CC3)C(=O)N4CCOCC4
IAL-MD0069	Not measurable	Not measurable	CCN1N=CC=2C(=CC(=NC12)C=3C=CC=CC3)C(=O)N4CCN(CC4)C(=O)C=5C=CC=CC5
IAL-MD0082	Not measurable	Not measurable	CC(C)N1N=CC=2C(=CC(=NC12)C=3C=CC=CC3)C(=O)N4CCN(CC4)C(=O)C
IAL-MD0109	Not measurable	Not measurable	CCN1N=CC=2C(=CC(=NC12)C=3C=CC=CC3)C(=O)N(CC=4C=CC=CN4)C(C)C
IAL-MD0124	Not measurable	Not measurable	CC=1C=CC(CN2N=CC=3C(=CC(C)=NC23)C(=O)N4CCNC(=O)C4)=CC1
Scaffold type IV
IAL-MD0031	19.3	81.3	COC=1C=CC(=CC1)C=2C=C(C(=O)O)C=3C=C(NC(=O)C)C=CC3N2
IAL-MD0059	22.8	63	CC(=O)NC=1C=CC(C=CC=2C=C(C(=O)O)C=3C=C(C)C=CC3N2)=CC1
IAL-MD0088	24	79.4	COC=1C=CC(=CC1)C=2C=C(C(=O)N(C)C)C=3C=CC=CC3N2
IAL-MD0024	68	60.3	CONC(=O)C=1C=C(N=C2C=CC=CC12)C=3C=CC(OC)=CC3
IAL-MD0029	75.9	61.2	COC=1C=CC(=CC1)C=2C=C(C(=O)O)C=3C(C)=CC(C)=CC3N2
IAL-MD0030	Not measurable	44.7	COC=1C=CC(=CC1)C=2C=C(C(=O)O)C=3C=CC(OC)=CC3N2
IAL-MD0103	Not measurable	38.4	COC=1C=CC(=CC1)C=2C=C(C(=O)NC3CC3)C=4C=CC=CC4N2
IAL-MD0094	Not measurable	31.9	COC=1C=CC(=CC1OC)C=2C=C(C(=O)O)C=3C=CC=CC3N2
IAL-MD0118	Not measurable	25.6	COC=1C=CC(=CC1)C=2C=C(C(=O)NC=3C=CC=4C=CC=CC4C3)C=5C=CC=CC5N2
IAL-MD0101	Not measurable	25.2	COC=1C=CC(=CC1)C=2C=C(C(=O)NC=3C=CC=C(C3)S(=O)(=O)N(C)C)C=4C=CC=CC4N2
IAL-MD0099	Not measurable	22.2	COC=1C=CC(=CC1)C=2C=C(C(=O)NCC(F)(F)F)C=3C=CC=CC3N2
IAL-MD0098	Not measurable	22	CCCNC(=O)C=1C=C(N=C2C=CC=CC12)C=3C=CC(OC)=CC3
IAL-MD0058	Not measurable	18.7	COC=1C=CC(=CC1)C=2C=C(C(=O)NC=3C=CC(=CC3)S(=O)(=O)C)C=4C=CC=CC4N2
IAL-MD0079	Not measurable	16.3	COC=1C=CC(=CC1)C=2C=C(C(=O)NC3=NN=CN3)C=4C=CC=CC4N2
IAL-MD0100	Not measurable	15.9	COC=1C=CC(=CC1)C=2C=C(C(=O)NC=3C=CC=NC3)C=4C=CC=CC4N2
IAL-MD0034	Not measurable	8.9	COC=1C=CC(=CC1)C=2C=C(C(=O)NC=3C=CC=C(OCC(=O)N)C3)C=4C=CC=CC4N2
IAL-MD0035	Not measurable	6.8	CCC(C)NC(=O)C=1C=C(N=C2C=CC=CC12)C=3C=CC(OC)=CC3
IAL-MD0089	Not measurable	5.7	OC(=O)C=1C=C(N=C2C=CC=CC12)C=3C=CC(OC(F)F)=CC3
Singletons
IAL-MD0017	12.6	79.6	O=C(C1=C(N)C2=CC=C(C3=NC=CC=C3)N=C2S1)NC4CC4
IAL-MD0129	14.2	Not measurable due to compound precipitation	N#CC1=CC=CC=C1C2=CC=C(C3=NC=CN3CC4CN(C)CC4)O2
IAL-MD0127	38	66.5	O=C(C(O1)=C(C)C2=C1C(OCC)=C(OCC)C=C2)N[C@H]3[C@H](O)CNCC3.[H]Cl
